# Supplementary material for: n-Tuples on Scaffold Diversity Inspired by Drug Hybridisation to Enhance Drugability: Application to Cytarabine
Source: Mar Drugs. 2023 Dec 13;21(12):637. doi: 10.3390/md21120637 (PMC10744741; doi:10.3390/md21120637)
Supplement: Supplementary file 1 [file marinedrugs-21-00637-s001.zip]

Archive with 1 entries (1 files):
- marinedrugs-2687369-supplementary.pdf
